# Supplementary material for: Exploiting the Innate Potential of Sorghum/Sorghum–Sudangrass Cover Crops to Improve Soil Microbial Profile That Can Lead to Suppression of Plant-Parasitic Nematodes
Source: Microorganisms. 2021 Aug 29;9(9):1831. doi: 10.3390/microorganisms9091831 (PMC8470355; doi:10.3390/microorganisms9091831)
Supplement: Supplementary file 1 [file microorganisms-09-01831-s001.zip]

Archive with 1 entries (1 files):
- microorganisms-1339094-supplementary.pdf
